# Supplementary material for: Ontogenetic Variation in Macrocyclic and Hemicyclic Poplar Rust Fungi
Source: Int J Mol Sci. 2022 Oct 27;23(21):13062. doi: 10.3390/ijms232113062 (PMC9653582; doi:10.3390/ijms232113062)
Supplement: Supplementary file 1 [file ijms-23-13062-s001.zip]

Archive with 1 entries (1 files):
- ijms-1962661-supplementary.pdf
